# Supplementary material for: All Three AKT Isoforms Can Upregulate Oxygen Metabolism and Lactate Production in Human Hepatocellular Carcinoma Cell Lines
Source: Int J Mol Sci. 2024 Feb 11;25(4):2168. doi: 10.3390/ijms25042168 (PMC10889766; doi:10.3390/ijms25042168)
Supplement: Supplementary file 1 [file ijms-25-02168-s001.zip]

Archive with 1 entries (1 files):
- ijms-2849967-supplementary.pdf
